# Supplementary material for: Evaluating the efficacy of subthreshold micropulse laser combined with anti-VEGF drugs in the treatment of diabetic macular edema: a systematic review and meta-analysis
Source: Front Endocrinol (Lausanne). 2025 Mar 28;16:1553311. doi: 10.3389/fendo.2025.1553311 (PMC11985442; doi:10.3389/fendo.2025.1553311)
Supplement: Supplementary file 3 [file DataSheet3.zip]

Archive with 5 entries (4 files):
- Original image of  Sensitivity analysis/
- Original image of  Sensitivity analysis/Sensitivity analysis of annual frequency of anti-VEGF drugs injections.tif
- Original image of  Sensitivity analysis/Sensitivity analysis of CMT.tif
- Original image of  Sensitivity analysis/Sensitivity analysis of ETDRS visual acuity.tif
- Original image of  Sensitivity analysis/Sensitivity analysis of LogMAR visual acuity.tif
